# Supplementary material for: Comprehensive Map of the Regulated Cell Death Signaling Network: A Powerful Analytical Tool for Studying Diseases
Source: Cancers (Basel). 2020 Apr 17;12(4):990. doi: 10.3390/cancers12040990 (PMC7226067; doi:10.3390/cancers12040990)
Supplement: Supplementary file 1 [file cancers-12-00990-s001.zip]

Archive with 6 entries (5 files):
- cancers-744176-supplementary-final/
- cancers-744176-supplementary-final/Supplementary Figures.pptx
- cancers-744176-supplementary-final/Table S1.xlsx
- cancers-744176-supplementary-final/Table S2.docx
- cancers-744176-supplementary-final/Table S3.docx
- cancers-744176-supplementary-final/Table S4.docx
