# Supplementary material for: Comprehensive Map of the Regulated Cell Death Signaling Network: A Powerful Analytical Tool for Studying Diseases
Source: Cancers (Basel). 2020 Apr 17;12(4):990. doi: 10.3390/cancers12040990 (PMC7226067; doi:10.3390/cancers12040990)
Supplement: Supplementary file 1 [file cancers-12-00990-s001.zip › cancers-744176-supplementary-final/Table S1.xlsx]

## Sheet: Detailled
	Input								Output
Initiation (reversible)
Ligand-Receptor
Death receptor
Trail response	TRAIL	TNFRSF10B	TNFRSF10A						cleaved Caspase8*	cleaved Caspase 10*	MLKL	DAXX	Apoptotic death	Necrosis death	Cell survival
Fas = CD95 response	FAS								cleaved Caspase8*	cleaved Caspase 10*	MLKL	DAXX	Apoptotic death	Necrosis death	Cell survival
TNF response	TNF	TNFRSF1A			CFLAR				cleaved Caspase8*	cleaved Caspase 10*	MLKL	DAXX	Apoptotic death	Necrosis death	Cell survival
Dependence receptor
Metabolism
General metabolism
Glucose metabolism	Glucose	lactate
Fatty acid biosynthesis	citrate	coenzyme A							Lipid synthesis	Biomass production
Pentose phosphate pathway	glucose-6P	ribulose-5P							RNA	DNA2	xylulose-5P
Glutamine metabolism	L-glutamine	GLUL	L-glutamate						L-glutamine	Autophagy survival
Porphyrin metabolism	succinyl-CoA	glycine							heme	ferroheme b
Mitochondrial metabolism
Oxidative phosphorylation	NADH	O2							ATP
TCA cycle	succinate	L-glutamine	citrate	acetate	NAD+				NADPH
Mitochondrial genes	MT-DNA								Mitochondrial DNA damage
Stress response
DNA damage response	DNA damage	PPARGC1A	AIFM1	DNA2	MDC1	p53*			DNA integrity	DNA fragmentation	Apoptotic death
Antioxidant response	ENOS*	HIFA	O2	ferroheme b	bilirubin	ROS	PRDX*	GSH	biliverdin	GSSG	mitochondrial damage
ER stress	unfolded protein	ITPR*	IRE1-alpha*	PERK	amino acid starvation	viral infection	Heme deficiency		apoptosis	ER Stress	Persistant ER Stress	RIDD process	Cell death	Cell survival
Starvation - Autophagy	MTOR	AKT*	AMPK	ROS Production	Hypoxia	LC3*	BECN1	active Caspases*	Low AMP/ATP ratio	High AMP/ATP ratio	Necrosis death	Autophagosome formation	Autophagy survival	Autophagy death	Nutrient starvation
Signalling (switchrable)
Apoptosis	BAD	BCL2	BAX	BAK1	Cytochrome_c*	Caspase8*	Caspase10*		MOMP	ROS production	active Caspases*	Apoptotic death	cleaved Caspase8*	cleaved Caspase 10*	APOPTOSOME
Necroptosis	RIPK1	RIPK3	MLKL	GLUL	GLUD1	PGAM5			ROS Production	Necrosis death	Lysosome Membrane Permeabilization	Ca2+ Wave	PARP activation
Ferroptosis	Fe3+	L-cystine	GPX*						Lipid ROS	ROS	Ferroptosis
Parthanatos	ROS	DNA alkylating agents							PARP1 overactivation	High AMP level	DNA damage	Cell death	NAD and ATP depletion
Pyroptosis	ROS Production	LF*	Flagellin*	NLRC4	NLRP3	AIM2	Pyrin*	RHO	Pyroptosis
Execution (irreversible)
MOMP	BAD	BCL2	BAX	BAK1	Cytochrome_c*				MOMP	ROS production
Mitochondrial permeability transition	ROS Production	Ca2+ Wave							MOMP	PTPC	ROS production
Caspases	Caspase 9*	Caspase 8*	Caspase 10*						Apoptotic death	cleaved Caspase 3*	cleaved Caspase7*	cleaved BCL2*	cleaved MCL1*	cleaved BAK*
RCD genes	active NRF*	p53*	E2F1	HIH1A	NFKB1	MYC	DNA damage

## Sheet: Raw
Input	Output
TRAIL	cleaved Caspase8*
TNFRSF10B	cleaved Caspase 10*
TNFRSF10A	MLKL
FAS	DAXX
TNF	Apoptotic death
TNFRSF1A	Necrosis death
CFLAR	Cell survival
Glucose	Lipid synthesis
lactate	Biomass production
citrate	RNA
coenzyme A	DNA2
glucose-6P	xylulose-5P
ribulose-5P	L-glutamine
L-glutamine	Autophagy survival
GLUL	heme
L-glutamate	ferroheme b
succinyl-CoA	ATP
glycine	NADPH
NADH	Mitochondrial DNA damage
O2	DNA integrity
succinate	DNA fragmentation
acetate	biliverdin
NAD+	GSSG
MT-DNA	mitochondrial damage
DNA damage	apoptosis
PPARGC1A	ER Stress
AIFM1	Persistant ER Stress
DNA2	RIDD process
MDC1	Cell death
p53*	Low AMP/ATP ratio
ENOS*	High AMP/ATP ratio
HIFA	Autophagosome formation
ferroheme b	Autophagy death
bilirubin	Nutrient starvation
ROS	MOMP
PRDX*	ROS production
GSH	active Caspases*
unfolded protein	APOPTOSOME
ITPR*	Lysosome Membrane Permeabilization
IRE1-alpha*	Ca2+ Wave
PERK	PARP activation
amino acid starvation	Lipid ROS
viral infection	ROS
Heme deficiency	Ferroptosis
MTOR	PARP1 overactivation
AKT*	High AMP level
AMPK	DNA damage
ROS Production	NAD and ATP depletion
Hypoxia	Pyroptosis
LC3*	PTPC
BECN1	cleaved Caspase 3*
active Caspases*	cleaved Caspase7*
BAD	cleaved BCL2*
BCL2	cleaved MCL1*
BAX	cleaved BAK*
BAK1
Cytochrome_c*
Caspase8*
Caspase10*
RIPK1
RIPK3
MLKL
GLUD1
PGAM5
Fe3+
L-cystine
GPX*
DNA alkylating agents
LF*
Flagellin*
NLRC4
NLRP3
AIM2
Pyrin*
RHO
Ca2+ Wave
Caspase 9*
Caspase 8*
Caspase 10*
active NRF*
E2F1
HIH1A
NFKB1
MYC
